# Supplementary material for: Ergosterol Isolated from Antrodia camphorata Suppresses LPS-Induced Neuroinflammatory Responses in Microglia Cells and ICR Mice
Source: Molecules. 2023 Mar 6;28(5):2406. doi: 10.3390/molecules28052406 (PMC10005213; doi:10.3390/molecules28052406)
Supplement: Supplementary file 1 [file molecules-28-02406-s001.zip]

Archive with 1 entries (1 files):
- molecules-2211712-supplementary.pdf
